# Supplementary material for: Cost elements to be considered in estimates for microcosting studies in peritoneal dialysis (PD) therapy in Latin America
Source: J Bras Nefrol. 2026 Feb 9;48(2):e20250202. doi: 10.1590/2175-8239-JBN-2025-0202en (PMC12885495; doi:10.1590/2175-8239-JBN-2025-0202en)
Supplement: Supplementary file 1 [file 2175-8239-jbn-48-2-e20250202-suppl1.xlsx]

## Sheet: Legend
Braz. J. Nephrol.
https://doi.org/10.1590/2175-8239-JBN-2025-0202en
Supplementary Material to “Cost elements to be considered in estimates for micro-costing studies in peritoneal dialysis (PD) therapy in Latin America”

## Sheet: Checklist
	Table 4 - Checklist of consumable elements for peritoneal dialysis in studies with microcost estimation in a bottom-up approach for Latin America
	Legend ● Permanent ○ Elective ▼ Unusual	Latin America	(-) Low: 95%	(+) Sup: 95%	C.Am and Mex			South America			Argentina			Bolivia			Brazil			Chile			Colombia			Ecuador			Paraguay			Peru			Uruguay			El Salvador			Guatemala			Mexico			Nicaragua
	Professionals
	Nephrologist	●			●			●			●			●			●			●			●			●			●			●			●	○		●			●			●			●
	Internist	○			○			○	▼		○	▼		○	▼		▼			○	▼		▼		○	○			○			▼		○	▼			○			○			○			●	○
	Surgeon	○			○		●	○			●			○		●	○			○		●	●	○		○			●			○			○			○			○		●	○		●	○		●
	Nursing	●			●			●			●			●			●			●			●			●			●			●			●			●			●			●			●
	Nutritionist	●			●			●			●	○		●			●	○		●			●			●	○		○			●	○		○		●	●			●	○		●			●
	Psychology	○		●	●	○		○		●	○		●	○		●	●	○		○			●			●	○		○			○		●	○		●	○		●	○		●	●	○		●
	Social Worker	○		●	●	○		○		●	○		●	○		●	●	○		○			●			●	○		○			○		●	○		●	○		●	●	○		○		●	●
	Supplies
	Dialysis bags	●			●			●			●			●			●			●			●			●			●			●			●			●			●			●			●
	Personal protection equipment	●			●			●			●	○		○		●	○		●	●			●			●	○		●			●			○		●	●			●			●			●
	Catheter	●			●			●			●			●			●	○		●			●			●			●			●			●	○		●			●			●			●
	Heparin	○		●	●			○			○			○		●	○			○			○		●	●			●			○		●	○			●	○		●	○		●			●
	Insulin	○			○			○			○	▼		○			▼			○			○		●	●	○		○			○			▼			○			○			○			○		●
	Antihypertensive	○		●	●			○			○	▼		○		●	○			○		●	●			●	○		○		●	○		●	○	▼		●			●	○		●			●
	Antibiotic	●			●			○		●	○		●	●			○		●	●	○		●			●	○		●			○		●	○		●	●	○		●	○		●			●
	Antifungals	○			○			○			○			○		●	○			○		●	○		●	●	○		●	○		○			○			○			○			○			●	○
	Erythropoietin	●			●			●			●	○		●			○		●	●			●			●			●	○		●			○		●	●			●			●			●
	Phosphorus chelator	●			●			●	○		●	○		○		●	○		●	●			●			●			●	○		●	○		○			●			●	○		●	○		●	○
	Iron	●			●			○		●	○		●	○		●	○			●			●			●			○		●	●	○		○			●			●	○		●			●
	Folic acid	○			○		●	○			○			○		●	▼			○		●	○		●	●	○		○		●	○			○			○		●	○		●	○			●
	Vitamin B	○			○			○			○			○		●	○			○			○		●	●	○		○		●	○			▼			○			○			○			●
	Vitamin D or stimulant	○			●	○		○			○		●	○		●	○			○		●	○		●	●	○		○		●	○		●	○			●			●	○		○		●	●
	Transfer set	●			●			●			●			●			●	○		●			●			●			●			●			●	○		●			●			●			●
	Technology
	Cyclers	●			●			●			●			●			●			●			●			●			●			●	○		●			●			●			●			●
	Telemedicine	○			○			○			○			○		●	○			○			○			●	○		○		●	○		●	○			○			○		●	○			●	○
	Telemonitoring	○			○			○			○			○		●	○			○		●	○		●	●	○		○		●	○		●	○			○			○		●	○		●	●	○
	Services
	Implantation or removal of catheters	●			●			●			●			●			●			●			●			●			●			●			●			●			●			●			●
	Hospitalization due to complications	●			●			●			●			●			●	○		●	○		●	○		●			●			●			●			●			●	○		●			●
	Paraclinical examinations	●			●			●			○		●	●			●	○		●			●			●			●			●	○		●	○		●			●	○		●			●
	PD training	●			●			●			●			●			●	○		●			●			●			●			●			●	○		●			●			●			●
	Home visit	●			●			●	○		○		●	●			○		●	●			●			●			●			●			○			●	○		●			●			●
	Medical and multidisciplinary educational program	●			●			●			●	○		●			●	○		●			●			●			●			●			○		●	●			●			●			●
	Logistics of patients and caregivers
	Feeding	○		●	●			○			○		●	●			○			○		●	○		●	○		●	●	○		●	○		○			●			○		●	●			●
	Lodging	○			○			○			○			●			○	▼		○			○			○			●	○		○		●	○			○			○			○			○		●
	Passages	○			○			○			○			●			○	▼		○	▼		○		●	○			○		●	○			○			○			○			○		●	○		●
	Private transport	○			○			○			○			●			○	▼		○	▼		○			○			○		●	○			▼			○			○			○			○		●
	Transport of supplies	○			●	○		○			○		●	●			○			○		●	●	○		●	○		○		●	○		●	○	▼		●	○		○		●	○		●	●
	Infrastructure
	Physical space rental	●			●			●	○		●	○		●	○		●	○		●	○		●	○		●	○		●			○		●	○	▼		●	○		●			●			●
	Property maintenance	●	○		●			○		●	○		●	○		●	●	○		○		●	●	○		●	○		○		●	●	○		○		●	●	○		●			●			●
	Others: telephone, water, power etc.	●	○		●			○			○		●	○		●	○		●	●	○		●			○		●	○		●	○		●	○			●			●			●	○		●
	Other professional services
	Management professionals	○			○		●	○			○		●	○			○		●	○			●	○		○		●	○		●	○			○			●	○		●	○		○			●
	Other maintenance professionals	○		●	●			○			○		●	○		●	○		●	○		●	●	○		○		●	○		●	○		●	○			●			●	○		●	○		●
[truncated: 4 more columns]
