# Supplementary material for: Cost elements to be considered in estimates for microcosting studies in peritoneal dialysis (PD) therapy in Latin America
Source: J Bras Nefrol. 2026 Feb 9;48(2):e20250202. doi: 10.1590/2175-8239-JBN-2025-0202en (PMC12885495; doi:10.1590/2175-8239-JBN-2025-0202en)
Supplement: Supplementary file 2 [file 2175-8239-jbn-48-2-e20250202-suppl2.xlsx]

## Sheet: Legend
Braz. J. Nephrol.
https://doi.org/10.1590/2175-8239-JBN-2025-0202pt
Material Suplementar para “Elementos de custo a serem considerados em estimativas para estudos de microcusteio em terapia de diálise peritoneal (DP) na América Latina”

## Sheet: Checklist
	Table 4 - Checklist of consumable elements for peritoneal dialysis in studies with microcost estimation in a bottom-up approach for Latin America
	Legend ● Permanente ○ Eletivos ▼ Incomuns	América Latina	(-) Inf: 95%	(+) Sup: 95%	Am.C. e Mex			América do sul			Argentina			Bolívia			Brasil			Chile			Colômbia			Equador			Paraguai			Peru			Uruguai			El Salvador			Guatemala			México			Nicarágua
	Profissionais
	Nefrologista	●			●			●			●			●			●			●			●			●			●			●			●	○		●			●			●			●
	Internista	○			○			○	▼		○	▼		○	▼		▼			○	▼		▼		○	○			○			▼		○	▼			○			○			○			●	○
	Cirurgião	○			○		●	○			●			○		●	○			○		●	●	○		○			●			○			○			○			○		●	○		●	○		●
	Enfermagem	●			●			●			●			●			●			●			●			●			●			●			●			●			●			●			●
	Nutricionista	●			●			●			●	○		●			●	○		●			●			●	○		○			●	○		○		●	●			●	○		●			●
	Psicologia	○		●	●	○		○		●	○		●	○		●	●	○		○			●			●	○		○			○		●	○		●	○		●	○		●	●	○		●
	Trabalhador social	○		●	●	○		○		●	○		●	○		●	●	○		○			●			●	○		○			○		●	○		●	○		●	●	○		○		●	●
	Suprimentos
	Bolsas de diálise	●			●			●			●			●			●			●			●			●			●			●			●			●			●			●			●
	Equipamentos de proteção pessoal	●			●			●			●	○		○		●	○		●	●			●			●	○		●			●			○		●	●			●			●			●
	Cateter	●			●			●			●			●			●	○		●			●			●			●			●			●	○		●			●			●			●
	Heparina	○		●	●			○			○			○		●	○			○			○		●	●			●			○		●	○			●	○		●	○		●			●
	Insulina	○			○			○			○	▼		○			▼			○			○		●	●	○		○			○			▼			○			○			○			○		●
	Anti-hipertensivo	○		●	●			○			○	▼		○		●	○			○		●	●			●	○		○		●	○		●	○	▼		●			●	○		●			●
	Antibiótico	●			●			○		●	○		●	●			○		●	●	○		●			●	○		●			○		●	○		●	●	○		●	○		●			●
	Antifúngicos	○			○			○			○			○		●	○			○		●	○		●	●	○		●	○		○			○			○			○			○			●	○
	Eritropoietina	●			●			●			●	○		●			○		●	●			●			●			●	○		●			○		●	●			●			●			●
	Quelante de fósforo	●			●			●	○		●	○		○		●	○		●	●			●			●			●	○		●	○		○			●			●	○		●	○		●	○
	Ferro	●			●			○		●	○		●	○		●	○			●			●			●			○		●	●	○		○			●			●	○		●			●
	Ácido fólico	○			○		●	○			○			○		●	▼			○		●	○		●	●	○		○		●	○			○			○		●	○		●	○			●
	Vitamina B	○			○			○			○			○		●	○			○			○		●	●	○		○		●	○			▼			○			○			○			●
	Vitamina D ou estimulante	○			●	○		○			○		●	○		●	○			○		●	○		●	●	○		○		●	○		●	○			●			●	○		○		●	●
	Conjunto de transferências	●			●			●			●			●			●	○		●			●			●			●			●			●	○		●			●			●			●
	Tecnologia
	Ciclistas	●			●			●			●			●			●			●			●			●			●			●	○		●			●			●			●			●
	Telemedicina	○			○			○			○			○		●	○			○			○			●	○		○		●	○		●	○			○			○		●	○			●	○
	Telemonitoramento	○			○			○			○			○		●	○			○		●	○		●	●	○		○		●	○		●	○			○			○		●	○		●	●	○
	Serviços
	Implantação ou remoção de cateteres	●			●			●			●			●			●			●			●			●			●			●			●			●			●			●			●
	Hospitalização devido a complicações	●			●			●			●			●			●	○		●	○		●	○		●			●			●			●			●			●	○		●			●
	Exames paraclínicos	●			●			●			○		●	●			●	○		●			●			●			●			●	○		●	○		●			●	○		●			●
	Treinamento de PD	●			●			●			●			●			●	○		●			●			●			●			●			●	○		●			●			●			●
	Visita domiciliar	●			●			●	○		○		●	●			○		●	●			●			●			●			●			○			●	○		●			●			●
	Programa médico e educacional multidisciplinar	●			●			●			●	○		●			●	○		●			●			●			●			●			○		●	●			●			●			●
	Logística de pacientes e cuidadores
	Alimentação	○		●	●			○			○		●	●			○			○		●	○		●	○		●	●	○		●	○		○			●			○		●	●			●
	Alojamento	○			○			○			○			●			○	▼		○			○			○			●	○		○		●	○			○			○			○			○		●
	Passagens	○			○			○			○			●			○	▼		○	▼		○		●	○			○		●	○			○			○			○			○		●	○		●
	Transporte privado	○			○			○			○			●			○	▼		○	▼		○			○			○		●	○			▼			○			○			○			○		●
	Transporte de suprimentos	○			●	○		○			○		●	●			○			○		●	●	○		●	○		○		●	○		●	○	▼		●	○		○		●	○		●	●
	Infra-estrutura
	Aluguel de espaço físico	●			●			●	○		●	○		●	○		●	○		●	○		●	○		●	○		●			○		●	○	▼		●	○		●			●			●
	Manutenção da propriedade	●	○		●			○		●	○		●	○		●	●	○		○		●	●	○		●	○		○		●	●	○		○		●	●	○		●			●			●
	Outros: telefone, água, energia etc.	●	○		●			○			○		●	○		●	○		●	●	○		●			○		●	○		●	○		●	○			●			●			●	○		●
	Outros serviços profissionais
	Profissionais de gestão	○			○		●	○			○		●	○			○		●	○			●	○		○		●	○		●	○			○			●	○		●	○		○			●
	Outros profissionais de manutenção	○		●	●			○			○		●	○		●	○		●	○		●	●	○		○		●	○		●	○		●	○			●			●	○		●	○		●
[truncated: 4 more columns]
